# Supplementary material for: Genetic risk for Alzheimer’s disease influences neuropathology via multiple biological pathways
Source: Brain Commun. 2020 Oct 12;2(2):fcaa167. doi: 10.1093/braincomms/fcaa167 (PMC7750986; doi:10.1093/braincomms/fcaa167)
Supplement: fcaa167_Supplementary_Data [file fcaa167_supplementary_data.zip]

Archive with 2 entries (2 files):
- SupplementaryTables.docx
- SupplementaryFigures.docx
